# Supplementary material for: Tuning photocatalytic activity of g-C3N4 through Cu deposition via chemical reduction and a DBD plasma method for visible-light-driven Cr(vi) reduction
Source: RSC Adv. 2026 Mar 31;16(18):16376–88. doi: 10.1039/d5ra08483k (PMC13037484; doi:10.1039/d5ra08483k)
Supplement: RA-016-D5RA08483K-s001 [file RA-016-D5RA08483K-s001.txt]

File Name : fig s1.tif

Caption : fig. s1 raman spectra of the cns

File Name : fig s2.tif

Caption : fig. s2 epr spectra of the cns

File Name : fig s3.tif

Caption : fig. s3 photocatalytic reduction of cr(vi) under the visible irradiation with the cn 

File Name : fig s4.tif

Caption : fig. s4 pseudo-first order kinetics plots

File Name : fig s5.tif

Caption : fig. s5 cv curves of cn samples
